# Supplementary material for: Lysyl Oxidase-like Protein Recognizes Viral Envelope Proteins and Bacterial Polysaccharides against Pathogen Infection via Induction of Expression of Antimicrobial Peptides
Source: Viruses. 2022 Sep 18;14(9):2072. doi: 10.3390/v14092072 (PMC9500624; doi:10.3390/v14092072)
Supplement: Supplementary file 1 [file viruses-14-02072-s001.zip]

Archive with 1 entries (1 files):
- viruses-1899974-supplementary.pdf
